# Supplementary material for: Mangiferin-Loaded Smart Gels for HSV-1 Treatment
Source: Pharmaceutics. 2021 Aug 24;13(9):1323. doi: 10.3390/pharmaceutics13091323 (PMC8465222; doi:10.3390/pharmaceutics13091323)
Supplement: Supplementary file 1 [file pharmaceutics-13-01323-s001.zip]

Archive with 1 entries (1 files):
- pharmaceutics-1332347-supplementary.pdf
